# Supplementary material for: Predicting Long-Term Ventricular Arrhythmia Risk in Children with Acute Lymphoblastic Leukemia Using Normal Values of Ventricular Repolarization Markers Established from Japanese Cohort Study
Source: J Clin Med. 2023 Jul 17;12(14):4723. doi: 10.3390/jcm12144723 (PMC10381239; doi:10.3390/jcm12144723)
Supplement: Supplementary file 1 [file jcm-12-04723-s001.zip]

Archive with 1 entries (1 files):
- jcm-2475431-supplementary.pdf
